# Supplementary material for: Metabolite Profiling of Premium Civet Luwak Bio-Transformed Coffee Compared with Conventional Coffee Types, as Analyzed Using Chemometric Tools
Source: Metabolites. 2023 Jan 24;13(2):173. doi: 10.3390/metabo13020173 (PMC9960232; doi:10.3390/metabo13020173)
Supplement: Supplementary file 1 [file metabolites-13-00173-s001.zip]

Archive with 1 entries (1 files):
- metabolites-2166538-supplementary.pdf
